# Supplementary material for: The Flavonoid Naringenin Alleviates Collagen-Induced Arthritis through Curbing the Migration and Polarization of CD4+ T Lymphocyte Driven by Regulating Mitochondrial Fission
Source: Int J Mol Sci. 2022 Dec 23;24(1):279. doi: 10.3390/ijms24010279 (PMC9820519; doi:10.3390/ijms24010279)
Supplement: Supplementary file 1 [file ijms-24-00279-s001.zip]

Archive with 1 entries (1 files):
- ijms-2057056-supplementary.pdf
